# Supplementary material for: Cell cycle-dependent resolution of DNA double-strand breaks
Source: Oncotarget. 2015 Dec 17;7(4):4949–60. doi: 10.18632/oncotarget.6644 (PMC4826256; doi:10.18632/oncotarget.6644)
Supplement: Supplementary file 2 [file oncotarget-07-4949-s002.xlsx]

## Sheet: Foglio1
Supplementary Table 3. AsiSI sites in MCF10A
Chromosome	Start	End
chr1	9572033	9572039
chr1	9634453	9634459
chr1	13948769	13948775
chr1	19684742	19684748
chr1	19845679	19845685
chr1	89231185	89231191
chr1	109838223	109838229
chr1	110329098	110329104
chr1	166056751	166056757
chr1	202647076	202647082
chr1	206483411	206483417
chr1	229070857	229070863
chr1	240754402	240754408
chr10	94040995	94041001
chr10	1768785	1768791
chr10	2001012	2001018
chr10	17698708	17698714
chr11	35922343	35922349
chr11	67527874	67527880
chr11	75203409	75203415
chr11	85053303	85053309
chr11	100063522	100063528
chr11	109806259	109806265
chr11	119701533	119701539
chr12	74711934	74711940
chr12	100748309	100748315
chr12	120459441	120459447
chr13	23632909	23632915
chr13	87122517	87122523
chr13	98536833	98536839
chr14	52232107	52232113
chr14	54025576	54025582
chr14	72429363	72429369
chr15	28706405	28706411
chr15	30695794	30695800
chr15	57012582	57012588
chr15	66899175	66899181
chr15	70554725	70554731
chr16	55523911	55523917
chr16	70486838	70486844
chr17	4216273	4216279
chr17	5330945	5330951
chr17	20886893	20886899
chr17	35390999	35391005
chr17	39670445	39670451
chr17	39796461	39796467
chr17	54539079	54539085
chr17	59204588	59204594
chr17	77824400	77824406
chr18	7556713	7556719
chr18	17574803	17574809
chr18	27852721	27852727
chr19	2406993	2406999
chr19	2407094	2407100
chr19	2407596	2407602
chr19	10091501	10091507
chr19	43519167	43519173
chr19	46595583	46595589
chr19	50623920	50623926
chr2	16710327	16710333
chr2	43306058	43306064
chr2	68238253	68238259
chr2	70848056	70848062
chr2	74588270	74588276
chr2	85676105	85676111
chr2	119841036	119841042
chr2	171998144	171998150
chr2	171998144	171998150
chr2	207738973	207738979
chr20	2802181	2802187
chr20	19980925	19980931
chr20	30409974	30409980
chr20	36793683	36793689
chr20	41520532	41520538
chr21	32167390	32167396
chr21	37660614	37660620
chr21	45046218	45046224
chr22	37194048	37194054
chr3	39825975	39825981
chr3	52207203	52207209
chr3	69502176	69502182
chr3	100100855	100100861
chr3	101019655	101019661
chr4	2030484	2030490
chr4	14613222	14613228
chr4	77079655	77079661
chr4	77081218	77081224
chr4	84153311	84153317
chr4	102487612	102487618
chr4	147662259	147662265
chr4	156808569	156808575
chr4	178600570	178600576
chr5	68498607	68498613
chr5	76151838	76151844
chr5	79819896	79819902
chr5	142765243	142765249
chr5	179652141	179652147
chr5	179854536	179854542
chr6	14033240	14033246
chr6	16237018	16237024
chr6	21702684	21702690
chr6	27253346	27253352
chr6	27769880	27769886
chr6	31213407	31213413
chr6	37429790	37429796
chr6	74081640	74081646
chr6	75972672	75972678
chr6	90404908	90404914
chr6	135861041	135861047
chr6	144649262	144649268
chr6	149929799	149929805
chr7	4688656	4688662
chr7	27747707	27747713
chr7	29571132	29571138
chr7	76477703	76477709
chr7	91995669	91995675
chr7	92699427	92699433
chr7	99517444	99517450
chr7	101245569	101245575
chr7	101247236	101247242
chr7	107431007	107431013
chr7	151792942	151792948
chr8	346700	346706
chr8	22479417	22479423
chr8	23032121	23032127
chr8	23442996	23443002
chr8	66708902	66708908
chr8	116749806	116749812
chr8	124850391	124850397
chr9	14312432	14312438
chr9	29202800	29202806
chr9	36248514	36248520
chr9	70161461	70161467
chr9	89302992	89302998
chr9	91123759	91123765
chr9	111582173	111582179
chr9	126571927	126571933
chr9	126945308	126945314
chr9	129047498	129047504
chr9	129929229	129929235
chr9	129732992	129732998
chr9	136357898	136357904
chrX	1470672	1470678
chrX	37315819	37315825
chrX	45251338	45251344
chrX	48699628	48699634
chrX	53128152	53128158
chrX	72585176	72585182
chrX	72699828	72699834
chrX	149613124	149613130
